# Supplementary material for: Exploration of a Novel Catalytic Approach for Synthesizing Glycolide and ε-Caprolactone Copolymers and Their Application as Carriers for Paclitaxel
Source: Molecules. 2025 May 25;30(11):2318. doi: 10.3390/molecules30112318 (PMC12156253; doi:10.3390/molecules30112318)
Supplement: Supplementary file 1 [file molecules-30-02318-s001.zip]

Archive with 1 entries (1 files):
- molecules-3587857-supplementary.pdf
